# Supplementary material for: Effect of Pepper-Containing Diets on the Diversity and Composition of Gut Microbiome of Drosophila melanogaster
Source: Int J Mol Sci. 2020 Jan 31;21(3):945. doi: 10.3390/ijms21030945 (PMC7038135; doi:10.3390/ijms21030945)
Supplement: Supplementary file 1 [file ijms-21-00945-s001.zip]

Archive with 12 entries (11 files):
- ijms-670590-SI/
- ijms-670590-SI/Fig.S2.tif
- ijms-670590-SI/Fig.S3.tif
- ijms-670590-SI/Figure Captions.docx
- ijms-670590-SI/Figure S1.jpg
- ijms-670590-SI/Figure S4.jpg
- ijms-670590-SI/Table S1.docx
- ijms-670590-SI/Table S2.docx
- ijms-670590-SI/Table S3.docx
- ijms-670590-SI/Table S4.docx
- ijms-670590-SI/Table S5.docx
- ijms-670590-SI/Table S6.docx
